# Supplementary material for: Novel Aza-Paternò-Büchi Reaction Allows Pinpointing Carbon–Carbon Double Bonds in Unsaturated Lipids by Higher Collisional Dissociation
Source: Anal Chem. 2022 Sep 19;94(38):13117–25. doi: 10.1021/acs.analchem.2c02549 (PMC9523615; doi:10.1021/acs.analchem.2c02549)
Supplement: Supplementary file 1 — ac2c02549_si_001.xlsx [file ac2c02549_si_001.xlsx]

## Sheet: Table S2
Table S2. Polar lipid identification from the yeast extract following aPB reaction, comprising lipid identity and double bond location, RT, proposed molecular formula, molecular weight, adduct, mass error (ppm), experimental m/z, calculated m/z, mass error (ppm), major product ions. Fragment ions in red and blue refer to the diagnostic ions of positions Δ9 (or Δ9,12) and Δ11, respectively.
id	Name	RT (min)	Proposed formula	Molecular Weight	Adduct	Experimental m/z	Calculated m/z	Δmass (ppm)	Main Product Ions	%Δ11
1	FA 16:1 (Δ9) + FA 16:1 (Δ11)	12.318	C16H30O2	254.225	[M − H]−	253.217	253.217	2.28658	253.217	0.024
	6-AU-FA 16:1	5.2	C19H33N3O4	367.246	[M − H]−	366.239	366.239	-0.223897	366.2772; 323.2706; 223.1451; 195.1138; 182.1184; 154.0871; 112.0152
2	FA 17:1 (Δ9)	13.09	C17H32O2	268.241	[M − H]−	267.233	267.232	3.13959	267.233	-
	6-AU-FA 17:1	7	C20H35N3O4	381.263	[M − H]−	380.256	380.255	3.07162	380.2561; 337.2384; 209.1292; 182.1185; 112.0152
3	FA 18:1 (Δ9) + FA 18:1 (Δ11)	13.655	C18H34O2	282.256	[M − H]−	281.249	281.248	2.23646	281.249	0.071
	6-AU-FA 18:1	8.7	C21H37N3O4	395.278	[M − H]−	394.271	394.271	0.0456539	394.2706; 351.2654; 223.1541; 210.1500; 195.1138; 182.1185; 112.0152
4	FA 18:2 (Δ9,12)	12.761	C18H32O2	280.24	[M − H]−	279.233	279.232	2.89723	279.233	-
	6-AU-FA 18:2	7.4	C21H35N3O4	393.263	[M − H]−	392.255	392.255	1.44804	392.2556; 349.2496; 222.1501; 221.1295; 182.1185; 181.0982; 112.0152
5	FA 20:1 (Δ9)	14.779	C20H38O2	310.288	[M − H]−	309.28	309.279	3.55342	309.281	-
	6-AU-FA 20:1	10.6	C23H41N3O4	423.31	[M − H]−	422.303	422.302	2.4106	422.3029; 379.2988; 251.1766; 182.1187; 112.0152
6	PE(16:1(Δ9)/16:1(Δ9))	17.432	C37H70NO8P	687.484	[M − H]−	686.477	686.476	1.24112	686.4786; 450.2623; 253.2172; 196.0379; 152.9959; 140.0118; 96.9694; 78.9586	-
	6-AU PE(32:2)	14.5	C40H73N4O10P	800.506	[M − H]−	799.498	799.499	-0.261414	801.5148; 450.2623; 366.2409; 323.2341; 253.2172; 195.1138; 182.1185; 112.0152
7	PE(16:0_16:1(Δ9)) + PE(14:0_18:1(Δ9))	17.6	C37H72NO8P	689.5	[M − H]−	688.493	688.492	1.36821	688.4922; 281.2485; 255.2329; 253.2172; 227.2016; 196.0379; 152.9959; 140.0118; 96.9694; 78.9586	-
	6-AU PE(32:1)	15	C40H75N4O10P	802.522	[M − H]−	801.515	801.514	0.674972	801.5148; 452.2783; 394.2708; 366.2409; 351.2653; 323.2341; 281.2485; 255.2329; 253.2172; 227.2016; 223.1541; 195.1138; 182.1185; 112.0152
8	PE(15:1(Δ9)_18:1(Δ9)) + PE(16:1(Δ9)_17:1(Δ9))	17.682	C38H72NO8P	701.5	[M − H]−	700.493	700.492	1.47325	700.4928; 283.2642; 281.2485; 267.2329; 253.2172; 239.2015; 196.0379; 152.9959; 140.0118; 96.9694; 78.9586	-
	6-AU PE(33:2)	14.5	C41H75N4O10P	814.521	[M − H]−	813.514	813.514	-0.318372	450.2622; 394.2708; 380.2558; 366.2409; 351.2653; 337.2500; 323.2341; 281.2485; 267.2329; 253.2172; 239.2015; 223.1541; 209.1295; 195.1138; 182.1185; 181.0982; 112.0152
9	PE(15:0_18:1(Δ9)) + PE(16:1(Δ9)_17:0) + PE(16:0_17:1(Δ9))	17.9	C38H74NO8P	703.516	[M − H]−	702.509	702.507	1.62561	702.5085; 283.2642; 281.2485; 269.2486; 267.2329; 255.2329; 253.2172; 241.2173; 196.0379; 152.9959; 140.0118; 96.9694; 78.9586	-
	6-AU PE(33:1)	15	C41H77N4O10P	816.536	[M − H]−	815.529	815.53	-0.991993	452.2783; 394.2708; 380.2558; 366.2409; 351.2653; 337.2500; 323.2341; 281.2485; 267.2329; 253.2172; 239.2015; 223.1541; 209.1295; 195.1138; 182.1185; 112.0152
10	PE(16:1(Δ9)_18:1(Δ9)) + PE(16:1(Δ9)_18:1(Δ11))	17.919	C39H74NO8P	715.516	[M − H]−	714.508	714.507	1.20643	714.5071; 450.2623; 281.2487; 253.2172; 196.0379; 152.9959; 140.0118; 96.9694; 78.9586	0.042
	6-AU PE(34:2)	15.3	C42H77N4O10P	828.537	[M − H]−	827.53	827.53	-0.131717	827.5322; 545.2747; 450.2623; 394.2708; 366.2409; 351.2653; 323.2341; 281.2487; 253.2172; 223.1541; 210.1499; 195.1138; 182.1185; 112.0152
11	PE (16:0_18:1(Δ9)) + PE(16:1(Δ9)_18:0)	18.232	C39H76NO8P	717.531	[M − H]−	716.524	716.523	1.32864	716.5222; 283.2642; 281.2485; 255.2329; 253.2173; 196.0379; 152.9959; 140.0118; 96.9694; 78.9586	-
	6-AU PE(34:1)	15.9	C42H79N4O10P	830.552	[M − H]−	829.545	829.546	-0.553315	829.5451; 480.3090; 452.2795; 394.2708; 366.2409; 351.2653; 323.2341; 283.2642; 281.2485; 255.2329; 253.2173; 223.1541; 195.1138; 182.1185; 112.0152
12	PE(17:1(Δ9)_18:1(Δ9))	18	C40H76NO8P	729.531	[M − H]−	728.523	728.523	0.505132	728.5234; 464.2779; 281.2485; 267.2329 196.0379; 152.9959; 140.0118; 96.9694; 78.9586	-
	6-AU PE(35:2)	15.7	C43H79N4O10P	842.552	[M − H]−	841.545	841.546	-0.426596	464.2779; 394.2708; 380.2923; 351.2653; 337.2498; 281.2485; 267.2329; 223.1541; 209.1295; 182.1185; 112.0152
13	PE(18:1(Δ9)/18:1(Δ9)) + PE(18:1(Δ9)/18:1(Δ11))	18.362	C41H78NO8P	743.547	[M − H]−	742.54	742.539	1.41676	742.5397; 478.2938; 281.2487; 196.0379; 152.9959; 140.0118; 96.9694; 78.9586	0.02985
	6-AU PE(36:2)	15.9	C44H81N4O10P	856.569	[M − H]−	855.562	855.561	0.340128	855.5615; 478.2938; 394.2708; 351.2653; 281.2487; 223.1541; 210.1500; 195.1138; 182.1185; 112.0152
14	PE(18:0_18:1(Δ9)) + PE(18:0_18:1(Δ11))	18.639	C41H80NO8P	745.563	[M − H]−	744.555	744.554	1.46665	744.5548; 480.3095; 283.2642; 281.2487; 196.0379; 152.9959; 140.0118; 96.9694; 78.9586	0.027
	6-AU PE(36:1)	15.9	C44H83N4O10P	858.584	[M − H]−	857.577	857.577	0.281024	857.5771; 480.3095; 394.2708; 351.2653; 283.2642; 281.2487; 223.1541; 210.1500; 195.1138; 182.1185; 112.0152
15	PI(14:0_16:1(Δ9))	16.462	C39H73O13P	780.48	[M − H]−	779.472	779.471	1.66267	779.4711; 525.2469; 253.2172; 241.0122; 227.2016; 223.0016; 152.9959; 96.9694; 78.9586	-
	6-AU PI(30:1)	14.1	C42H76N3O15P	893.501	[M − H]−	892.494	892.494	0.0168068	892.4936; 525.2469; 366.2409; 323.2341; 253.2172; 227.2016; 195.1138; 182.1185; 112.0152
16	PI(15:0_16:1(Δ9))	16.746	C40H75O13P	794.495	[M − H]−	793.488	793.487	1.74672	793.4868; 539.2623; 253.2172; 241.2173; 241.0122; 223.0016; 152.9959; 96.9694; 78.9586	-
	6-AU PI(31:1)	14	C43H78N3O15P	907.516	[M − H]−	906.509	906.509	-0.0386096	906.5092; 539.2623; 366.2409; 323.2341; 253.2172; 241.2173; 195.1138; 182.1185; 112.0152
17	PI(16:1(Δ9)/16:1(Δ9))	16.643	C41H75O13P	806.495	[M − H]−	805.487	805.487	0.888904	805.4879; 551.2628; 253.2172; 241.0122; 223.0016; 152.9959; 96.9694; 78.9586	-
	6-AU PI(32:2)	13.8	C44H78N3O15P	919.516	[M − H]−	918.509	918.509	-0.0381052	918.5092; 551.2626; 366.2409; 323.2341; 253.2172; 195.1138; 182.1185; 112.0152
18	PI(16:0_16:1(Δ9)) + PI(14:0_18:1(Δ9))	17.014	C41H77O13P	808.51	[M − H]−	807.503	807.502	0.93622	807.5036; 553.2789; 281.2487; 255.2331; 253.2172; 241.0122; 227.2016; 223.0016; 152.9959; 96.9694; 78.9586	-
	6-AU PI(32:1)	14.3	C44H80N3O15P	921.532	[M − H]−	920.525	920.525	-0.0923386	920.5248; 553.2789; 366.2409; 323.2341; 281.2487; 255.2331; 253.2172; 227.2016; 223.1541; 195.1138; 182.1185; 112.0152
19	PI(15:1(Δ9)_18:1(Δ9)) + PI(16:1(Δ9)_17:1(Δ9))	16.913	C42H77O13P	820.511	[M − H]−	819.503	819.502	1.374	819.5036; 565.2782; 551.2626; 281.2487; 267.2331; 253.2172; 241.0122; 239.2018; 223.0016; 152.9959; 96.9694; 78.9586	-
	6-AU PI(33:2)	14.1	C45H80N3O15P	933.532	[M − H]−	932.524	932.525	-0.412858	932.5245; 565.2782; 551.2626; 394.2714; 380.2558; 366.2409; 352.2242; 351.2655; 337.2502; 323.2341; 309.2184; 281.2487; 255.2331; 253.2172; 227.2016; 223.1541; 209.1296; 195.1138; 182.1185; 181.0982; 112.0152
20	PI(15:0_18:1(Δ9)) + PI(16:1(Δ9)_17:0) + PI(16:0_17:1(Δ9))	17.273	C42H79O13P	822.526	[M − H]−	821.519	821.518	1.11501	821.5148; 567.2941; 553.2787; 551.2626; 539.2621; 281.2487; 269.2485; 267.2331; 255.2328; 253.2172; 241.2172; 241.0122; 223.0016; 152.9959; 96.9694; 78.9586	-
	6-AU PI(33:1)	14.5	C45H82N3O15P	935.55	[M − H]−	934.543	934.541	2.20964	934.5426; 567.2941; 553.2787; 551.2626; 539.2621; 394.2714; 380.2558; 366.2409; 351.2655; 337.2502; 323.2341; 281.2487; 269.2485; 267.2331; 255.2328; 253.2172; 241.2172; 223.1541; 209.1296; 195.1138; 182.1185; 112.0152
21	PI(16:1(Δ9)_18:2(Δ9,12))	16.876	C43H77O13P	832.511	[M − H]−	831.504	831.502	1.64281	831.5019; 577.2796; 551.2626; 279.2330; 253.2172; 241.0122; 223.0016; 152.9959; 96.9694; 78.9586	-
	6-AU PI(34:3)	14	C46H80N3O15P	945.532	[M − H]−	944.525	944.525	0.333501	944.5252; 577.2796; 551.2626; 392.2557; 366.2409; 349.2498; 337.2502; 279.2330; 253.2172; 222.1501; 221.1295; 195.1138; 182.1185; 181.0982; 112.0152
22	PI(16:1(Δ9)_18:1(Δ9)) + PI(16:1(Δ9)_18:1(Δ11))	17.173	C43H79O13P	834.526	[M − H]−	833.519	833.518	0.871007	833.5181; 579.2941; 551.2626; 281.2485; 253.2172; 241.0122; 223.0016; 152.9959; 96.9694; 78.9586	0.015
	6-AU PI(34:2)	14.5	C46H82N3O15P	947.548	[M − H]−	946.541	946.541	0.491263	946.5410; 579.2941; 551.2626; 394.2710; 366.2409; 351.2654; 323.2341; 281.2485; 253.2172; 223.1541; 210.1495; 195.1138; 182.1185; 112.0152
23	PI(16:0_18:1(Δ9)) + PI(16:1(Δ9)_18:0)	17.492	C43H81O13P	836.542	[M − H]−	835.534	835.534	0.701348	835.5342; 581.3092; 579.2938; 553.2785; 551.2632; 283.2642; 281.2485; 255.2330; 253.2172; 241.0122; 223.0016; 152.9959; 96.9694; 78.9586	-
	6-AU PI(34:1)	15	C46H84N3O15P	949.563	[M − H]−	948.556	948.556	0.0158135	948.5562; 581.3092; 579.2938; 553.2785; 551.2632; 394.2710; 366.2409; 351.2654; 323.2341; 283.2642; 281.2485; 255.2330; 253.2172; 223.1541; 195.1138; 182.1185; 112.0152
24	PI(17:1(Δ9)_18:1(Δ9))	17.417	C44H81O13P	848.542	[M − H]−	847.535	847.534	1.11618	847.5346; 579.2938; 565.2780; 281.2485; 267.2329; 241.0122; 223.0016; 152.9959; 96.9694; 78.9586	-
	6-AU PI(35:2)	14.9	C47H84N3O15P	961.564	[M − H]−	960.557	960.556	0.327935	960.5565; 579.2938; 565.2780; 394.2710; 380.2558; 351.2654; 337.2502; 281.2485; 267.2329; 223.1541; 209.1296; 182.1185; 112.0152
25	PI(17:0_18:1(Δ9)) + PI(17:1(Δ9)_18:0)	17.738	C44H83O13P	850.557	[M − H]−	849.55	849.549	0.654465	849.5497; 581.3088; 579.2938; 567.2934; 565.2780; 283.2642; 281.2485; 269.2485; 267.2329; 241.0122; 223.0016; 152.9959; 96.9694; 78.9586	-
	6-AU PI(35:1)	15.2	C47H86N3O15P	963.58	[M − H]−	962.572	962.572	0.690858	962.5725; 581.3088; 579.2938; 567.2934; 565.2780; 394.2710; 380.2558; 351.2654; 337.2502; 283.2642; 281.2485; 269.2485; 267.2329; 223.1541; 209.1296; 182.1185; 112.0152
26	PI(18:1(Δ9)/18:1(Δ9)) + PI(18:1(Δ9)_18:1(Δ11))	17.654	C45H83O13P	862.557	[M − H]−	861.55	861.549	0.714991	861.5497; 579.2938; 281.2485; 241.0122; 223.0016; 152.9959; 96.9694; 78.9586	0.028
	6-AU PI(36:2)	15.3	C48H86N3O15P	975.58	[M − H]−	974.572	974.572	0.477133	974.5723; 579.2938; 394.2708; 351.2653; 281.2487; 223.1541; 210.1500; 195.1138; 182.1185; 112.0152
27	PI(18:0/18:1(Δ9)) + PI(18:0/18:1(Δ11))	17.9	C45H85O13P	864.573	[M − H]−	863.566	863.565	0.975028	863.5658; 581.3088; 579.2938; 283.2642; 281.2485; 241.0122; 223.0016; 152.9959; 96.9694; 78.9586	0.025
	6-AU PI(36:1)	15.8	C48H88N3O15P	977.595	[M − H]−	976.588	976.587	0.220154	976.5877; 581.3088; 579.2938; 394.2708; 351.2653; 281.2487; 223.1541; 210.1500; 195.1138; 182.1185; 112.0152
28	PS(16:1(Δ9)_16:1(Δ9))	16.784	C38H70NO10P	731.475	[M − H]−	730.467	730.466	1.96039	643.4348; 407.2204; 253.2174; 152.9958; 96.9694; 78.9586	-
	6-AU PS(32:2)	14.1	C41H73N4O12P	844.496	[M − H]−	843.489	843.488	0.54654	756.4582; 520.2431; 407.2202; 366.2396; 323.2341; 253.2173; 195.1138; 182.1185; 112.0152
29	PS(16:0_16:1(Δ9)) + PS(15:0_17:1(Δ9))	17.177	C38H72NO10P	733.491	[M − H]−	732.484	732.482	3.22465	645.4495; 409.2363; 407.2209; 267.2329; 255.2328; 253.2174; 241.2174; 152.9958; 96.9694; 78.9586	-
	6-AU PS(32:1)	14.5	C41H75N4O12P	846.511	[M − H]−	845.504	845.504	0.131283	758.4730; 409.2360; 380.2571; 366.2396; 338.2532; 323.2341; 267.2329; 255.2328; 253.2174; 241.2174; 209.1296; 195.1138; 182.1185; 112.0152
30	PS(16:1(Δ9)_18:1(Δ9))	17.321	C40H74NO10P	759.505	[M − H]−	758.498	758.497	0.859594	671.4656; 435.2516; 407.2204; 281.2484; 253.2174; 152.9958; 96.9694; 78.9586	-
	6-AU PS(34:2)	14.7	C43H77N4O12P	872.527	[M − H]−	871.52	871.52	-0.159492	784.4878; 548.2741; 520.2431; 407.2202; 394.2711; 366.2396; 351.2653; 323.2341; 281.2484; 253.2174; 233.1452; 195.1138; 182.1185; 112.0152
31	PS(16:0_18:1(Δ9))	17.6	C40H76NO10P	761.52	[M − H]−	760.513	760.513	-0.0815239	673.4809; 435.2516; 409.2360; 281.2484; 255.2328; 152.9958; 96.9694; 78.9586	-
	6-AU PS(34:1)	15.2	C43H79N4O12P	874.542	[M − H]−	873.535	873.535	-0.559794	784.4878; 548.2741; 435.2516; 409.2360; 394.2711; 351.2653; 281.2484; 255.2328; 233.1452; 195.1138; 182.1185; 112.0152
32	PS(18:1(Δ9)/18:1(Δ9))	17.868	C42H78NO10P	787.537	[M − H]−	786.53	786.529	2.08765	699.4977; 435.2516; 281.2484; 152.9958; 96.9694; 78.9586	-
	6-AU PS(36:2)	15.4	C45H81N4O12P	900.559	[M − H]−	899.551	899.551	0.290145	784.4878; 548.2741; 435.2516; 394.2711; 351.2653; 281.2484; 255.2328; 233.1452; 182.1185; 112.0152
33	PG(16:1(Δ9)_18:1(Δ9))	17.321	C40H75O10P	746.512	[M − H]−	745.505	745.502	4.2079	483.2729; 281.2484; 253.2172; 171.0062; 152.9958; 96.9694; 78.9586	-
	6-AU PG(34:2)	14.7	C43H78N3O12P	859.533	[M − H]−	858.526	858.524	1.75883	394.2711; 366.2396; 351.2653; 323.2341; 281.2484; 253.2174; 233.1452; 195.1138; 182.1185; 112.0152
34	PG(16:0_18:1(Δ9))	17.5	C40H77O10P	748.525	[M − H]−	747.518	747.518	0.383937	483.2729; 281.2484; 255.2328; 171.0062; 152.9958; 96.9694; 78.9586	-
	6-AU PG(34:1)	15.1	C43H80N3O12P	861.546	[M − H]−	860.538	860.54	-1.90578	394.2711; 351.2653; 281.2484; 255.2328; 233.1452; 182.1185; 112.0152
35	PC(14:0_16:1(Δ9))	17.1	C38H74NO8P	703.516	[M − CH3]−	688.493	688.492	1.16632	452.2798; 253.2172; 227.2016; 168.0431; 152.9956; 78.9586	-
					[M + CH3COO]−	762.529	762.529	1.05176
	6-AU PC(30:1)	13.8	C41H77N4O10P	816.536	[M − H]−	815.529	815.53	-0.991993	380.2555; 337.2501; 253.2174; 227.2017; 209.1296; 126.0309; 112.0152
36	PC(15:0_16:1(Δ9)) + PC(15:1(Δ9)_16:0)	17.4	C39H76NO8P	717.531	[M − CH3]−	702.508	702.507	0.602129	480.2586; 466.2937; 255.2333; 253.2172; 241.2174; 239.2017; 168.0431; 152.9956; 78.9586	-
					[M + CH3COO]−	776.545	776.544	0.543433
	6-AU PC(31:1)	14.6	C42H79N4O10P	830.552	[M − H]−	829.545	829.546	-0.432767	480.2586; 466.2937; 380.2555; 366.2398; 337.2501; 323.2338; 255.2333; 253.2172; 241.2174; 239.2017; 209.1296; 195.1139; 126.0309; 112.0152
37	PC(16:1(Δ9)/16:1(Δ9))	17.3	C40H76NO8P	729.531	[M − CH3]−	714.508	714.507	0.284112	478.2940; 253.2172; 168.0431; 152.9956; 78.9586	-
					[M + CH3COO]−	788.544	788.544	0.256168
	6-AU PC(32:2)	14.6	C43H79N4O10P	842.552	[M − H]−	841.545	841.546	-0.545425	478.2940; 380.2555; 337.2501; 253.2172; 209.1296; 126.0309; 112.0152
38	PC(16:0_16:1(Δ9)) + PC(14:0_18:1(Δ9))	17.84	C40H78NO8P	731.547	[M − CH3]−	716.523	716.523	0.646176	480.2586; 452.2784; 281.2486; 255.2333; 253.2172; 227.2016; 168.0431; 152.9956; 78.9586	-
					[M + CH3COO]−	790.56	790.56	0.584396
	6-AU PC(32:1)	15.1	C43H81N4O10P	844.568	[M − H]−	843.561	843.561	-0.247759	480.2586; 452.2784; 408.2873; 380.2555; 365.2808; 337.2501; 281.2486; 255.2333; 253.2172; 227.2016; 237.1607; 209.1296; 126.0309; 112.0152
39	PC(16:1(Δ9)_17:1(Δ9)) + PC(15:1(Δ9)_18:1(Δ9))	17.5	C41H78NO8P	743.547	[M − CH3]−	728.523	728.523	0.580627	492.3093; 478.2940; 281.2486; 267.2329; 253.2172; 239.2017; 168.0431; 152.9956; 78.9586	-
					[M + CH3COO]−	802.56	802.56	0.525818
	6-AU PC(33:2)	15	C44H81N4O10P	856.567	[M − H]−	855.56	855.561	-1.52999	492.3093; 478.2940; 408.2873; 394.2713; 380.2555; 366.2399; 365.2808; 351.2653; 337.2501; 323.2336; 281.2486; 267.2329; 253.2172; 239.2017; 237.1607; 223.1452; 209.1296; 195.1137; 126.0309; 112.0152
40	PC(15:0_18:1(Δ9)) + PC(16:1(Δ9)_17:0) + PC(16:0_17:1(Δ9))	18.09	C41H80NO8P	745.563	[M − CH3]−	730.54	730.539	1.60566	494.3259; 480.3083; 466.2926; 281.2486; 269.2488; 267.2329; 255.2330; 253.2172; 241.2173; 168.0431; 152.9956; 78.9586	-
					[M + CH3COO]−	804.577	804.575	1.45667
	6-AU PC(33:1)	15.4	C44H83N4O10P	858.584	[M − H]−	857.577	857.577	0.281024	494.3259; 480.3083; 466.2926; 408.2873; 394.2713; 380.2555; 365.2808; 351.2653; 337.2501; 281.2486; 269.2488; 267.2329; 255.2330; 253.2172; 241.2173; 237.1607; 223.1452; 209.1296; 126.0309; 112.0152
41	PC(16:1(Δ9)_18:2(Δ9,12))	17.659	C42H78NO8P	755.548	[M − CH3]−	740.524	740.523	1.48949	504.4102; 478.2940; 279.2329; 253.2172; 168.0431; 152.9956; 78.9586	-
					[M + CH3COO]−	814.561	814.56	1.35288
	6-AU PC(34:3)	14.7	C45H81N4O10P	868.569	[M − H]−	867.562	867.561	0.68122	504.4102; 478.2940; 406.2710; 380.2558; 363.2651; 337.2495; 279.2329; 253.2172; 235.1452; 209.1296; 195.1137; 126.0309; 112.0152
42	PC(16:1(Δ9)_18:1(Δ9))	17.981	C42H80NO8P	757.563	[M − CH3]−	742.539	742.539	0.650471	506.3251; 478.2940; 281.2486; 253.2172; 168.0431; 152.9956; 78.9586	-
					[M + CH3COO]−	816.576	816.575	0.59027
	6-AU PC(34:2)	15.3	C45H83N4O10P	870.585	[M − H]−	869.577	869.577	0.507143	506.3251; 478.2940; 408.2866; 380.2558; 365.2809; 337.2495; 281.2486; 253.2172; 237.1607; 195.1137; 126.0309; 112.0152
43	PC(16:0_18:1(Δ9)) + PC(16:1(Δ9)_18:0)	18.319	C42H82NO8P	759.578	[M − CH3]−	744.555	744.554	0.689003	508.3410; 480.3092; 283.2642; 281.2486; 255.2329; 253.2172; 168.0431; 152.9956; 78.9586	-
					[M + CH3COO]−	818.592	818.591	0.625465
	6-AU PC(34:1)	15.7	C45H85N4O10P	872.6	[M − H]−	871.592	871.593	-0.0103259	508.3410; 480.3092; 408.2866; 380.2558; 365.2809; 337.2495; 283.2642; 281.2486; 255.2329; 253.2172; 237.1607; 195.1137; 126.0309; 112.0152
44	PC(17:1(Δ9)_18:1(Δ9))	18.231	C43H82NO8P	771.578	[M − CH3]−	756.555	756.554	0.849906	506.3229; 492.3096; 281.2486; 267.2329; 168.0431; 152.9956; 78.9586	-
					[M + CH3COO]−	830.592	830.591	0.772943
	6-AU PC(35:2)	15.7	C46H85N4O10P	884.6	[M − H]−	883.592	883.593	-0.236534	506.3229; 492.3096; 408.2866; 394.2706; 365.2809; 351.2655; 281.2486; 267.2329; 237.1607; 223.1452; 126.0309; 112.0152
45	PC(17:1(Δ9)_18:0) + PC(17:0_18:1(Δ9)) + PC(17:0_18:1(Δ11))	18.548	C43H84NO8P	773.594	[M − CH3]−	758.571	758.57	0.953109	508.3374; 494.3251; 283.2655; 281.2486; 269.2486; 267.2329; 168.0431; 152.9956; 78.9586	0.018
					[M + CH3COO]−	832.607	832.607	0.867156
	6-AU PC(35:1)	16.1	C46H87N4O10P	886.617	[M − H]−	885.609	885.608	1.4013	508.3374; 494.3251; 408.2866; 394.2706; 365.2809; 351.2655; 283.2655; 281.2486; 269.2486; 267.2329; 237.1607; 223.1452; 209.1296; 126.0309; 112.0152
46	PC(18:1(Δ9)/18:1(Δ9)) + PC(18:1(Δ9)_18:1(Δ11))	18.442	C44H84NO8P	785.594	[M − CH3]−	770.57	770.57	0.535967	506.3249; 281.2486; 168.0431; 152.9956; 78.9586	0.055
					[M + CH3COO]−	844.607	844.607	0.487801
	6-AU PC(36:2)	16	C47H87N4O10P	898.615	[M − H]−	897.608	897.608	-0.399952	506.3249; 408.2866; 365.2809; 281.2486; 237.1607; 209.1296; 126.0309; 112.0152
47	PC(18:0_18:1(Δ9)) + PC(18:0_18:1(Δ11))	18.758	C44H86NO8P	787.61	[M − CH3]−	772.586	772.586	0.83227	508.3404; 283.2642; 281.2486; 168.0431; 152.9956; 78.9586	0.035
					[M + CH3COO]−	846.623	846.622	0.758307
	6-AU PC(36:1)	16.5	C47H89N4O10P	900.631	[M − H]−	899.624	899.624	0.323469	508.3404; 408.2866; 365.2809; 283.2642; 281.2486; 237.1607; 209.1296; 126.0309; 112.0152
